# Supplementary material for: Antibacterial Activity and Mechanism of GO/Cu2O/ZnO Coating on Ultrafine Glass Fiber
Source: Nanomaterials (Basel). 2022 May 29;12(11):1857. doi: 10.3390/nano12111857 (PMC9181844; doi:10.3390/nano12111857)
Supplement: Supplementary file 1 [file nanomaterials-12-01857-s001.zip]

Archive with 1 entries (1 files):
- nanomaterials-1738779-supplementary.pdf
